# Supplementary material for: Inhibition of miR-155 Promotes TGF-β Mediated Suppression of HIV Release in the Cervical Epithelial Cells
Source: Viruses. 2021 Nov 12;13(11):2266. doi: 10.3390/v13112266 (PMC8624372; doi:10.3390/v13112266)
Supplement: Supplementary file 1 [file viruses-13-02266-s001.zip]

Archive with 1 entries (1 files):
- viruses-1454795-supplementary.pdf
